# Supplementary material for: Assessment of formats and completeness of paper-based referral letters among urban hospitals in Rwanda: a retrospective baseline study
Source: BMC Health Serv Res. 2022 Nov 28;22:1436. doi: 10.1186/s12913-022-08845-y (PMC9706939; doi:10.1186/s12913-022-08845-y)
Supplement: Supplementary file 1 — Additional file 1. External referral form. [file 12913_2022_8845_MOESM1_ESM.xlsx]

## Sheet: External Referral form
		Additional file 1 - External referral form
	EXTERNAL TRANSFER FORM			Health Falicity												Total N=307
				Referral Hospitals				Dictrict Hospital		Health Centers
				RH1 N=8		RH2 N= 89		DH1 N=7		HC3 N=64		HC1 N= 67		HC2 N=72
				Count	% within Facility	Count	% within Facility	Count	% within Facility	Count	% within Facility	Count	% within Facility	Count	% within Facility	Count	% within Facility
	Patient Identification		Client Name	8	1	89	1	7	1	64	1	67	1	72	1	307	1
			Age(DOB)	8	1	86	0.966292	7	1	64	1	65	0.970149	71	0.986111	301	0.980456
			Sex	8	1	85	0.955056	7	1	64	1	63	0.940299	71	0.986111	298	0.970684
			District	4	0.5	77	0.865169	7	1	64	1	67	1	71	0.986111	290	0.944625
			Sector	4	0.5	76	0.853933	7	1	64	1	67	1	71	0.986111	289	0.941368
			Cell	4	0.5	75	0.842697	7	1	63	0.984375	67	1	65	0.902778	281	0.915309
			Village	4	0.5	73	0.820225	7	1	64	1	67	1	16	0.222222	231	0.752443
			Sub-total														0.929269
	Transfer details	Transfer	Date and time of Admission	6	0.75	83	0.932584	7	1	63	0.984375	58	0.865672	70	0.972222	287	0.934853
			Date and Time of decision to transfer,	7	0.875	72	0.808989	7	1	56	0.875	37	0.552239	70	0.972222	249	0.811075
			Receiving Facility, Receiving Service	8	1	72	0.808989	4	0.571429	62	0.96875	35	0.522388	72	1	253	0.824104
			Calling Time	3	0.375	5	0.0561798	1	0.142857	0	0	5	0.0746269	6	0.0833333	20	0.0651466
			Staff contacted at receiving facility	3	0.375	6	0.0674157	1	0.142857	0	0	9	0.134328	0	0	19	0.0618893
			Phone	3	0.375	6	0.0674157	1	0.142857	0	0	7	0.104478	0	0	17	0.0553746
		Type of transfer	Emergency	1	0.125	66	0.741573	7	1	58	0.90625	57	0.850746	10	0.138889	199	0.648208
			Not- Emergency	0	0	66	0.741573	7	1	58	0.90625	57	0.850746	10	0.138889	198	0.644951
			Follow up	0	0	66	0.741573	7	1	58	0.90625	57	0.850746	11	0.152778	199	0.648208
		Transfer emergency	Time ambulance called	0	0	2	0.0224719	1	0.142857	2	0.03125	2	0.0298507	3	0.0416667	10	0.0325733
			Time of departure from referring facility	0	0	2	0.0224719	1	0.142857	2	0.03125	2	0.0298507	1	0.0138889	8	0.0260586
		Type of Transportation	Ambulance	4	0.5	65	0.730337	6	0.857143	2	0.03125	50	0.746269	4	0.0555556	131	0.42671
			Other (specify)	4	0.5	65	0.730337	6	0.857143	4	0.0625	50	0.746269	4	0.0555556	133	0.433225
		Health insurance	CBHI Mutuelle	8	1	60	0.674157	6	0.857143	59	0.921875	65	0.970149	69	0.958333	267	0.869707
			RSSB	8	1	60	0.674157	6	0.857143	59	0.921875	65	0.970149	69	0.958333	267	0.869707
			MMI	8	1	60	0.674157	6	0.857143	59	0.921875	65	0.970149	69	0.958333	267	0.869707
			Other (specify)	8	1	60	0.674157	6	0.857143	59	0.921875	65	0.970149	69	0.958333	267	0.869707
			None	8	1	60	0.674157	6	0.857143	59	0.921875	65	0.970149	69	0.958333	267	0.869707
			Sub-total														0.553384
	Clinical Information		Reason for Transfer	7	0.875	85	0.955056	7	1	64	1	67	1	71	0.986111	301	0.980456
			Significant Findings - Clinical Presentation	7	0.875	82	0.921348	7	1	63	0.984375	62	0.925373	72	1	293	0.954397
			If person with disability, record the type of disability	0	0	3	0.0337079	0	0	1	0.015625	1	0.0149254	0	0	5	0.0162866
			Laboratory	3	0.375	13	0.146067	2	0.285714	8	0.125	2	0.0298507	7	0.0972222	35	0.114007
			Others	6	0.75	10	0.11236	0	0	1	0.015625	3	0.0447761	0	0	20	0.0651466
			Diagnosis	8	1	54	0.606742	5	0.714286	33	0.515625	28	0.41791	61	0.847222	189	0.615635
			Procedures and Treatments	7	0.875	21	0.235955	5	0.714286	13	0.203125	13	0.19403	50	0.694444	109	0.355049
			Sub-total														0.442997
	Vital signs		To	4	0.5	48	0.539326	5	0.714286	55	0.859375	41	0.61194	25	0.347222	178	0.579805
			SpO2	4	0.5	24	0.269663	1	0.142857	5	0.078125	1	0.0149254	3	0.0416667	38	0.123779
			RR	3	0.375	40	0.449438	5	0.714286	47	0.734375	22	0.328358	14	0.194444	131	0.42671
			Pulse	4	0.5	42	0.47191	4	0.571429	46	0.71875	35	0.522388	23	0.319444	154	0.501629
			BP	4	0.5	38	0.426966	4	0.571429	46	0.71875	38	0.567164	47	0.652778	177	0.576547
			Weight	0	0	17	0.191011	2	0.285714	44	0.6875	29	0.432836	9	0.125	101	0.32899
			Height	0	0	5	0.0561798	1	0.142857	6	0.09375	4	0.0597015	2	0.0277778	18	0.0586319
			MUAC	0	0	1	0.011236	1	0.142857	1	0.015625	2	0.0298507	1	0.0138889	6	0.019544
			Sub-total														0.326954
	Referring health care provider		Name	7	0.875	85	0.955056	7	1	59	0.921875	67	1	69	0.958333	294	0.957655
			Qualification	8	1	87	0.977528	6	0.857143	62	0.96875	61	0.910448	12	0.166667	236	0.76873
			Date / Time	8	1	85	0.955056	7	1	61	0.953125	63	0.940299	70	0.972222	294	0.957655
			Phone	8	1	66	0.741573	5	0.714286	62	0.96875	23	0.343284	10	0.138889	174	0.566775
			Signature / Stamp	8	1	87	0.977528	7	1	63	0.984375	67	1	71	0.986111	303	0.986971
			Sub-total														0.847557
	Referral feedback & Counter referral	Patient	Client name	2	0.25	5	0.0561798	0	0	37	0.578125	21	0.313433	62	0.861111	127	0.413681
			Sex	2	0.25	4	0.0449438	0	0	35	0.546875	5	0.0746269	62	0.861111	108	0.351792
			Age(DOB	2	0.25	3	0.0337079	0	0	35	0.546875	6	0.0895522	62	0.861111	108	0.351792
			Date of admission or client seen at receiving facility	2	0.25	8	0.0898876	0	0	24	0.375	12	0.179104	60	0.833333	106	0.345277
			Date of Discharge	2	0.25	14	0.157303	0	0	21	0.328125	8	0.119403	60	0.833333	105	0.34202
			Final Diagnosis	2	0.25	42	0.47191	0	0	43	0.671875	58	0.865672	71	0.986111	216	0.703583
			Treatment at the receiving facility	2	0.25	31	0.348315	0	0	26	0.40625	46	0.686567	57	0.791667	162	0.527687
			Outcome	2	0.25	11	0.123596	0	0	11	0.171875	9	0.134328	36	0.5	69	0.224756
			Recommendations (follow up care)	1	0.125	16	0.179775	0	0	22	0.34375	4	0.0597015	46	0.638889	89	0.289902
		Refer back to	Name of facility	2	0.25	1	0.011236	0	0	6	0.09375	1	0.0149254	0	0	10	0.0325733
			Contact person	2	0.25	1	0.011236	0	0	2	0.03125	0	0	0	0	5	0.0162866
		Health care provider	Names	2	0.25	43	0.483146	0	0	48	0.75	60	0.895522	62	0.861111	215	0.700326
			Qualification	2	0.25	43	0.483146	0	0	48	0.75	60	0.895522	62	0.861111	215	0.700326
			Date / Time	2	0.25	15	0.168539	0	0	45	0.703125	55	0.820896	64	0.888889	181	0.589577
			Phone	2	0.25	44	0.494382	0	0	49	0.765625	60	0.895522	1	0.0138889	156	0.508143
			Signature / Stamp	2	0.25	43	0.483146	0	0	49	0.765625	61	0.910448	64	0.888889	219	0.713355
		Sub-total															0.425692
		Legend	Abbreviation
			RH = Referral Hospital
			DH = District Hospital
			HC = Health center
			Description
			The above table describe the external referral format completeness assessment whereby column B, C, and D are variables/contents of the external referral letter.
			Row 5 is comprised of number of referral letter assessed per hospital.
			Column E, G, I, K, M, and O caracterise the number or count of YES which determine a completed variable per hospital.
			Column F, H, J, L, N, and P caracterise the percentage of completed variables per hospital.
			Column Q represent the total number of completed variables while column R is the average percentage of completeness with conditional formating colored from green being completed at the maximun lighting up to yellow as the percentage decrease, finally to red representing lower percetange. The subtotal in between represent a groupimg of similar variables which is represented in the manuscript (tabl…
