# Supplementary material for: Assessment of formats and completeness of paper-based referral letters among urban hospitals in Rwanda: a retrospective baseline study
Source: BMC Health Serv Res. 2022 Nov 28;22:1436. doi: 10.1186/s12913-022-08845-y (PMC9706939; doi:10.1186/s12913-022-08845-y)
Supplement: Supplementary file 2 — Additional file 2. Antenatal, Delivery, and Postnatal external transfer form. [file 12913_2022_8845_MOESM2_ESM.xlsx]

## Sheet: ANC,Delivery,PNC referral form
	Additional file 2: Antenatal, Delivery, and Postnatal external transfer form
	Antenatal, Delivery, and Postnatal external transfer form		Health Falicity								Total N=137
			Referral Hospitals				Health Centers
			RH1 N=1		RH2 N= 9		HC3 N=66		HC1 N= 61
			Count	% within Facility	Count	% within Facility	Count	% within Facility	Count	% within Facility	Count	% within Facility
	Patient identification	Client name	1	1	9	1	66	1	61	1	137	1
		SN in register/EMR ID	0	0	0	0	25	0.378788	6	0.0983607	31	0.226277
		Age (DOB)	1	1	9	1	66	1	61	1	137	1
		Next of kin	0	0	0	0	2	0.030303	3	0.0491803	5	0.0364964
		Telephone	1	1	0	0	2	0.030303	3	0.0491803	6	0.0437956
		District	1	1	9	1	65	0.984848	61	1	136	0.992701
		Sector	1	1	9	1	66	1	61	1	137	1
		Cell	1	1	9	1	66	1	61	1	137	1
		Village	1	1	9	1	66	1	61	1	137	1
		Sub-total										0.699919
	Healt details	Date of admission	1	1	9	1	65	0.984848	59	0.967213	134	0.978102
		Date/time of decision to transfer	1	1	9	1	63	0.954545	53	0.868852	126	0.919708
		Receiving facility	1	1	9	1	59	0.893939	56	0.918033	125	0.912409
		Receiving service	1	1	7	0.777778	55	0.833333	55	0.901639	118	0.861314
		Calling time	1	1	1	0.111111	1	0.0151515	6	0.0983607	9	0.0656934
		Staff contacted at receiving facility	1	1	0	0	7	0.106061	0	0	8	0.0583942
		Phone	1	1	0	0	7	0.106061	1	0.0163934	9	0.0656934
		Type of transfer	1	1	9	1	66	1	61	1	137	1
		If emergency	0	0	0	0	1	0.0151515	0	0	1	0.00729927
		Time ambulance called	0	0	0	0	0	0	0	0	0	0
		Time of departure	0	0	0	0	0	0	0	0	0	0
		Copy of partograph attached	0	0	0	0	0	0	1	0.0163934	1	0.00729927
		Type of transportation	0	0	0	0	44	0.666667	46	0.754098	90	0.656934
		Health insurance	1	1	6	0.666667	64	0.969697	52	0.852459	123	0.89781
		Sub-total										0.459333
	Clinical information/Obstetric history	Reason for transfer	1	1	9	1	66	1	61	1	137	1
		Significant findings Clinical presentation	1	1	8	0.888889	65	0.984848	60	0.983607	134	0.978102
		If person with disability, record the type	0	0	0	0	1	0.0151515	2	0.0327869	3	0.0218978
		Gravida	1	1	9	1	65	0.984848	60	0.983607	135	0.985401
		Parity	1	1	9	1	65	0.984848	59	0.967213	134	0.978102
		Living children	0	0	9	1	62	0.939394	53	0.868852	124	0.905109
		Abortion	0	0	9	1	60	0.909091	51	0.836066	120	0.875912
		Stillbirth	0	0	9	1	53	0.80303	49	0.803279	111	0.810219
		Neonatal death	0	0	9	1	54	0.818182	44	0.721311	107	0.781022
		Preterm birth	0	0	6	0.666667	29	0.439394	23	0.377049	58	0.423358
		LMP	1	1	9	1	60	0.909091	57	0.934426	127	0.927007
		EDD	1	1	8	0.888889	60	0.909091	53	0.868852	122	0.890511
		Gestation age	1	1	9	1	34	0.515152	54	0.885246	98	0.715328
		MUAC	0	0	0	0	44	0.666667	11	0.180328	55	0.40146
		Number of ANC completed	1	1	0	0	39	0.590909	5	0.0819672	45	0.328467
		Tetanus vaccines	1	1	0	0	20	0.30303	3	0.0491803	24	0.175182
		Previous significant history	0	0	1	0.111111	14	0.212121	4	0.0655738	19	0.138686
		Multi pregnancy an known HIV	0	0	0	0	8	0.121212	4	0.0655738	12	0.0875912
		Current pregnancy complications	0	0	1	0.111111	10	0.151515	3	0.0491803	14	0.10219
		Latest test results	1	1	2	0.222222	49	0.742424	14	0.229508	66	0.481752
		Sub-total										0.600365
	Maternal vital signs	BP	1	1	9	1	61	0.924242	59	0.967213	130	0.948905
		To	1	1	6	0.666667	52	0.787879	41	0.672131	100	0.729927
		SPO2	1	1	1	0.111111	2	0.030303	3	0.0491803	7	0.0510949
		RR	1	1	6	0.666667	24	0.363636	37	0.606557	68	0.49635
		Pulse	1	1	9	1	61	0.924242	58	0.95082	129	0.941606
		Weight	1	1	5	0.555556	28	0.424242	37	0.606557	71	0.518248
		Height	0	0	0	0	15	0.227273	1	0.0163934	16	0.116788
		Sub-total										0.543274
	Abdominal examination	Fetal presentation	1	1	8	0.888889	63	0.954545	51	0.836066	123	0.89781
		Fundal height	1	1	8	0.888889	59	0.893939	50	0.819672	118	0.861314
		Fetal heart rate	1	1	8	0.888889	58	0.878788	51	0.836066	118	0.861314
		contractions	1	1	7	0.777778	26	0.393939	43	0.704918	77	0.562044
		Sub-total										0.79562
	Vaginal examination	Date / Time latest examination	0	0	2	0.222222	17	0.257576	19	0.311475	38	0.277372
		Dilation	0	0	6	0.666667	31	0.469697	20	0.327869	57	0.416058
		Effacement	0	0	6	0.666667	12	0.181818	16	0.262295	34	0.248175
		Descent	0	0	6	0.666667	14	0.212121	16	0.262295	36	0.262774
		Consistency	0	0	5	0.555556	12	0.181818	4	0.0655738	21	0.153285
		Position	0	0	3	0.333333	11	0.166667	2	0.0327869	16	0.116788
		Caput	0	0	1	0.111111	13	0.19697	7	0.114754	21	0.153285
		Membranes ruptured	0	0	4	0.444444	12	0.181818	17	0.278689	33	0.240876
		If yes date/time	0	0	0	0	0	0	1	0.0163934	1	0.00729927
		Color of amniotic fluid	0	0	0	0	0	0	1	0.0163934	1	0.00729927
		If bloody, estimate blood loss	0	0	0	0	0	0	1	0.0163934	1	0.00729927
		Sub-total										0.171865
	Investigation results	Hgb	1	1	0	0	0	0	1	0.0163934	2	0.0145985
		Urine test	0	0	0	0	0	0	3	0.0491803	3	0.0218978
		Other test	0	0	0	0	0	0	1	0.0163934	1	0.00729927
		Imaging investigation	0	0	0	0	2	0.030303	2	0.0327869	4	0.0291971
		Diagnosis	1	1	5	0.555556	2	0.030303	16	0.262295	24	0.175182
		Procedures	0	0	1	0.111111	1	0.0151515	8	0.131148	10	0.0729927
		Lab test	0	0	0	0	0	0	1	0.0163934	1	0.00729927
		Imaging	0	0	0	0	0	0	0	0	0	0
		Sub-total										0.0410584
	Received treatment at health facility (time given and dose)
	Received treatment at health facility	IV fluids	0	0	0	0	0	0	4	0.0655738	4	0.0291971
		Dexamethasone	0	0	1	0.111111	0	0	0	0	1	0.00729927
		Magnesium sulphate	0	0	0	0	0	0	0	0	0	0
		Nifedipine	0	0	1	0.111111	0	0	1	0.0163934	2	0.0145985
		Oxytocin	0	0	0	0	0	0	0	0	0	0
		ATBs	0	0	0	0	0	0	0	0	0	0
		Others	1	1	0	0	0	0	2	0.0327869	3	0.0218978
		Sub-total										0.0104275
	Referring care provider	Name	1	1	8	0.888889	66	1	51	0.836066	126	0.919708
		Qualification	1	1	9	1	66	1	61	1	137	1
		date	1	1	9	1	66	1	61	1	137	1
		time	1	1	9	1	40	0.606061	55	0.901639	105	0.766423
		Phone	1	1	4	0.444444	65	0.984848	15	0.245902	85	0.620438
		Signature and stamp	1	1	9	1	66	1	61	1	137	1
		Sub-total										0.884428
	Referral feedback/Counter referral
	Referral feedback/Counter referral	Client name	0	0	1	0.111111	49	0.742424	2	0.0327869	52	0.379562
		Sex	0	0	1	0.111111	49	0.742424	1	0.0163934	51	0.372263
		Age(DOB)	0	0	47	0.712121	0	0	1	0.111111	48	0.350365
		Date admission	0	0	44	0.666667	7	0.114754	1	0.111111	52	0.379562
		Date of discharge	0	0	45	0.681818	25	0.409836	2	0.222222	72	0.525547
		Final diagnosis	0	0	63	0.954545	57	0.934426	7	0.777778	127	0.927007
		Treatment at receiving facility	0	0	43	0.651515	44	0.721311	6	0.666667	93	0.678832
		Outcome	0	0	9	0.136364	28	0.459016	3	0.333333	40	0.291971
		Recommendations	0	0	38	0.575758	28	0.459016	6	0.666667	72	0.525547
		Name of the facility	0	0	1	0.0151515	0	0	1	0.111111	2	0.0145985
		Contact person	0	0	0	0	0	0	1	0.111111	1	0.00729927
		Name	0	0	59	0.893939	60	0.983607	8	0.888889	127	0.927007
		Qualification	0	0	59	0.893939	60	0.983607	8	0.888889	127	0.927007
		Date	0	0	58	0.878788	31	0.508197	4	0.444444	93	0.678832
		Time	0	0	17	0.257576	26	0.42623	4	0.444444	47	0.343066
		Phone	0	0	59	0.893939	59	0.967213	8	0.888889	126	0.919708
		Signature and stamp	0	0	59	0.893939	59	0.967213	8	0.888889	126	0.919708
		Sub-total										0.539287
	Legend	Abbreviation
		RH = Referral Hospital
		HC = Health center
		Description
		The above table describe the Antenatal, Delivery, and Postnatal external transfer form completeness assessment whereby column B and C are variables/contents of the Antenatal, Delivery, and Postnatal external transfer form.
		Row 5 is comprised of number of referral letter assessed per hospital.
		Column D, F, H, and J caracterise the number or count of YES which determine a completed variable per hospital.
		Column E, G, I, and K caracterise the percentage of completed variables per hospital.
		Column L represent the total number of completed variables while column M is the average percentage of completeness with conditional formating colored from green being completed at the maximun lighting up to yellow as the percentage decrease, finally to red representing lower percetange. The subtotal in between represent a groupimg of similar variables which is represented in the manuscript (tabl…
