# Supplementary material for: Assessment of formats and completeness of paper-based referral letters among urban hospitals in Rwanda: a retrospective baseline study
Source: BMC Health Serv Res. 2022 Nov 28;22:1436. doi: 10.1186/s12913-022-08845-y (PMC9706939; doi:10.1186/s12913-022-08845-y)
Supplement: Supplementary file 3 — Additional file 3. Referral / Counter referral form. [file 12913_2022_8845_MOESM3_ESM.xlsx]

## Sheet: Referral_counter referral form
		Additional file 3 Referral / Counter referral form
	REFERRAL FORM/ COUNTER REFERRAL		Health Falicity												Total N=840
			Referral Hospitals				Dictrict Hospitals				Health Centers
			RH1 N=202		RH2 N= 90		DH1 N=160		DH3 N=240		HC3 N=114		HC1 N= 32
			Count	% within Facility	Count	% within Facility	Count	% within Facility	Count	% within Facility	Count	% within Facility	Count	% within Facility	Count	% within Facility
	Patient Identification	Name	202	1	90	1	160	1	240	0.991736	114	1	32	1	838	0.997619
		Surname	202	1	90	1	160	1	237	0.979339	114	1	32	1	835	0.994048
		Age	201	0.99505	89	0.988889	153	0.95625	231	0.954545	114	1	32	1	820	0.97619
		Sex	200	0.990099	88	0.977778	155	0.96875	234	0.966942	113	0.991228	32	1	822	0.978571
		patient file number	105	0.519802	11	0.122222	0	0	0	0	7	0.0614035	0	0	123	0.146429
		District	74	0.366337	44	0.488889	49	0.30625	131	0.541322	113	0.991228	31	0.96875	442	0.52619
		Sector	73	0.361386	33	0.366667	47	0.29375	108	0.446281	113	0.991228	32	1	406	0.483333
		Cell	62	0.306931	18	0.2	45	0.28125	101	0.417355	111	0.973684	32	1	369	0.439286
		Village	59	0.292079	15	0.166667	45	0.28125	101	0.417355	101	0.885965	32	1	353	0.420238
		Sub-total														0.662434
	Clinical Information	Clinical examination	198	0.980198	90	1	160	1	242	1	111	0.973684	32	1	833	0.991667
		Supplementary exams	126	0.623762	50	0.555556	128	0.8	115	0.475207	70	0.614035	12	0.375	501	0.596429
		Treatment received	95	0.470297	35	0.388889	118	0.7375	88	0.363636	60	0.526316	11	0.34375	407	0.484524
		Reason for transfer	202	1	90	1	160	1	242	1	114	1	29	0.90625	837	0.996429
		Sub-total														0.767262
	Referring Healthcare provider details	Name and signature of the referring provider	202	1	90	1	160	1	242	1	114	1	32	1	840	1
		Date	202	1	90	1	160	1	242	1	114	1	32	1	840	1
		Sub-total														1
	Contre Reference	Contre Reference
		Date of admission	14	0.0693069	0	0	4	0.025	0	0	0	0	4	0.125	22	0.0261905
		Date of discharge	13	0.0643564	0	0	3	0.01875	0	0	0	0	3	0.09375	19	0.022619
		Outcome	14	0.0693069	1	0.0111111	1	0.00625	0	0	0	0	5	0.15625	21	0.025
		Final diagnosis	12	0.0594059	1	0.0111111	6	0.0375	0	0	0	0	26	0.8125	45	0.0535714
		Treatment received	12	0.0594059	1	0.0111111	4	0.025	0	0	0	0	17	0.53125	34	0.0404762
		Recommendations / follow up care	13	0.0643564	1	0.0111111	4	0.025	0	0	0	0	19	0.59375	37	0.0440476
		Name and signature of counter referring provider	14	0.0693069	1	0.0111111	6	0.0375	0	0	0	0	32	1	53	0.0630952
		Sub-total														0.0392857
	Legend	Abbreviation
		RH = Referral Hospital
		DH = District Hospital
		HC = Health center
		Description
		The above table describe the Fiche de référence / Contre référence completeness assessment whereby column B and C are variables/contents of the Fiche de référence / Contre référence.
		Row 6 is comprised of number of referral letter assessed per hospital.
		Column D, F, H, J, L, and N caracterise the number or count of YES which determine a completed variable per hospital.
		Column E, G, I, K, M, and O caracterise the percentage of completed variables per hospital.
		Column P represent the total number of completed variables while column Q is the average percentage of completeness with conditional formating colored from green being completed at the maximun lighting up to yellow as the percentage decrease, finally to red representing lower percetange. The subtotal in between represent a groupimg of similar variables which is represented in the manuscript (tabl…
