# Supplementary material for: Assessment of formats and completeness of paper-based referral letters among urban hospitals in Rwanda: a retrospective baseline study
Source: BMC Health Serv Res. 2022 Nov 28;22:1436. doi: 10.1186/s12913-022-08845-y (PMC9706939; doi:10.1186/s12913-022-08845-y)
Supplement: Supplementary file 4 — Additional file 4. Internal referral form. [file 12913_2022_8845_MOESM4_ESM.xlsx]

## Sheet: Internal referral form
		Additional file 4: Internal referral form
	INTERNAL TRANSFER FORM		Referral Hospitals				Dictrict Hospital		Total N=79
			RH1 N=48		RH2 N= 21		DH1 N=10
			Count	% within Facility	Count	% within Facility	Count	% within Facility	Count	% within Facility
	Client identification	Client Name	48	1	21	1	10	1	79	1
		Age (DOB)	48	1	21	1	10	1	79	1
		Sex	48	1	16	0.761905	10	1	74	0.936709
		Patient file Number/EMR ID	43	0.895833	7	0.333333	0	0	50	0.632911
		Name of next of kin	1	0.0208333	0	0	0	0	1	0.0126582
		Telephone	0	0	0	0	0	0	0	0
		District	0	0	0	0	0	0	0	0
		Sector	0	0	0	0	0	0	0	0
		Cell	0	0	0	0	0	0	0	0
		Village	0	0	0	0	0	0	0	0
		Sub-total								0.358228
	Transfer details	Date and time of decision to transfer: Date	46	0.958333	1	0.047619	10	1	57	0.721519
		Time	34	0.708333	0	0	0	0	34	0.43038
		Referring service	48	1	13	0.619048	10	1	71	0.898734
		Receiving service	46	0.958333	14	0.666667	10	1	70	0.886076
		Staff contacted	8	0.166667	0	0	0	0	8	0.101266
		Phone	7	0.145833	0	0	0	0	7	0.0886076
		Sub-total								0.521097
	Clinical Information	Reason for Transfer	48	1	20	0.952381	10	1	78	0.987342
		Significant Findings	1	0.0208333	14	0.666667	10	1	25	0.316456
		Clinical condition prior to transfer	41	0.854167	18	0.857143	8	0.8	67	0.848101
		If person with disability, record the type of disability	0	0	0	0	0	0	0	0
		Diagnosis	45	0.9375	2	0.0952381	8	0.8	55	0.696203
		Ongoing Treatments	39	0.8125	0	0	3	0.3	42	0.531646
		Sub-total								0.563291
	Referring health care provider	Name	48	1	7	0.333333	10	1	65	0.822785
		Date	47	0.979167	7	0.333333	10	1	64	0.810127
		Time	32	0.666667	1	0.047619	0	0	33	0.417722
		Phone	47	0.979167	7	0.333333	10	1	64	0.810127
		Signature and stamp	46	0.958333	7	0.333333	10	1	63	0.797468
		Sub-total								0.731646
	Receiving health care provider	Name	0	0	15	0.714286	0	0	15	0.189873
		Date	0	0	15	0.714286	0	0	15	0.189873
		Time	0	0	2	0.0952381	0	0	2	0.0253165
		Phone	0	0	15	0.714286	0	0	15	0.189873
		Signature and stamp	0	0	15	0.714286	0	0	15	0.189873
		Sub-total								0.156962
	Legend	Abbreviation
		RH = Referral Hospital
		DH = District Hospital
		Description
		The above table describe the Internal referral form completeness assessment whereby column B and C are variables/contents of the Internal referral form.
		Row 5 is comprised of number of referral letter assessed per hospital.
		Column D, F, and H caracterise the number or count of YES which determine a completed variable per hospital.
		Column E, G, and I caracterise the percentage of completed variables per hospital.
		Column J represent the total number of completed variables while column K is the average percentage of completeness with conditional formating colored from green being completed at the maximun lighting up to yellow as the percentage decrease, finally to red representing lower percetange. The subtotal in between represent a groupimg of similar variables which is represented in the manuscript as su…
