# Supplementary material for: Assessment of formats and completeness of paper-based referral letters among urban hospitals in Rwanda: a retrospective baseline study
Source: BMC Health Serv Res. 2022 Nov 28;22:1436. doi: 10.1186/s12913-022-08845-y (PMC9706939; doi:10.1186/s12913-022-08845-y)
Supplement: Supplementary file 5 — Additional file 5. Private Hospital PH2. [file 12913_2022_8845_MOESM5_ESM.xlsx]

## Sheet: PH2
		Additional file 5: Private Hospital PH2
	Private hospital (PH2)		Facility		Total
			PH2
			Count	% within Facility	Count	% within Facility
	Patient Identification	Name of the patient	216	0.995392	216	0.995392
		Age	211	0.97235	211	0.97235
		Sex	214	0.986175	214	0.986175
		Adress	128	0.589862	128	0.589862
		Sub-total				0.885945
	Transfer details	Clinical status and diagnosis	217	1	217	1
		Received treatment before transfer	181	0.834101	181	0.834101
		Reason for transfer and transfer to:	216	0.995392	216	0.995392
		Sub-total				0.943164
	Referring Healthcare Provider	Date	217	1	217	1
		Name and signature of the referring provider	217	1	217	1
		Sub-total				1
	Counter referral	Counter referral Date	0	0	0	0
		Counter referral name and signature	0	0	0	0
		Sub-total				0
	Legend	Abbreviation
		PH = Private Hospital
		Description
		The above table describe the private hospital PH2 form completeness assessment whereby column B and C are variables/contents of the private hospital PH2 form.
		Column D caracterise the number or count of YES which determine a completed variable in hospital PH2.
		Column E caracterise the percentage of completed variables in the hospital PH2.
		Column F represent the total number of completed variables while column G is the average percentage of completeness with conditional formating colored from green being completed at the maximun lighting up to yellow as the percentage decrease, finally to red representing lower percetange. The subtotal in between represent a groupimg of similar variables which is represented in the manuscript (tabl…
