# Supplementary material for: Assessment of formats and completeness of paper-based referral letters among urban hospitals in Rwanda: a retrospective baseline study
Source: BMC Health Serv Res. 2022 Nov 28;22:1436. doi: 10.1186/s12913-022-08845-y (PMC9706939; doi:10.1186/s12913-022-08845-y)
Supplement: Supplementary file 6 — Additional file 6. Private Hospital PH1. [file 12913_2022_8845_MOESM6_ESM.xlsx]

## Sheet: PH1
		Additional file 6: Private Hospital PH1
	Private Hospital (PH1)			Facility		Total
				PH1
				Count	% within Facility	Count	% within Facility
	Patient Identification	Patient name		575	1	575	1
		Age		571	0.993043	571	0.993043
		Sex		575	1	575	1
		Sub-total					0.997681
	Clinical Information	Clinical Status		575	1	575	1
		Received treatments		569	0.989565	569	0.989565
		Transfer Reason(s)		434	0.754783	434	0.754783
		Transfer to		575	1	575	1
		Sub-total					0.936
	Referring Healthcare Provider	Prepared by		569	0.989565	569	0.989565
		Approved by		575	1	575	1
		Kigali on		575	1	575	1
		Signature		575	1	575	1
		Sub-total					0.997391
	Legend	Abbreviation
		PH = Private Hospital
		Description
		The above table describe the private hospital PH1 form completeness assessment whereby column B, C and D are variables/contents of the private hospital PH1 form.
		Column E caracterise the number or count of YES which determine a completed variable in hospital PH1.
		Column F caracterise the percentage of completed variables in the hospital PH1.
		Column G represent the total number of completed variables while column H is the average percentage of completeness with conditional formating colored from green being completed at the maximun lighting up to yellow as the percentage decrease, finally to red representing lower percetange. The subtotal in between represent a groupimg of similar variables which is represented in the manuscript (tabl…
