# Supplementary material for: Assessment of formats and completeness of paper-based referral letters among urban hospitals in Rwanda: a retrospective baseline study
Source: BMC Health Serv Res. 2022 Nov 28;22:1436. doi: 10.1186/s12913-022-08845-y (PMC9706939; doi:10.1186/s12913-022-08845-y)
Supplement: Supplementary file 7 — Additional file 7. District Hospital DH2. [file 12913_2022_8845_MOESM7_ESM.xlsx]

## Sheet: DH2
		Additional file 7: District Hospital DH2
	District Hospital (DH2)		Facility		Total
			DH2
			Count	% within Facility	Count	% within Facility
	Patient Identification	Client name	146	1	146	1
		Age(DoB)	149	1	149	1
		Sex	148	0.993289	148	0.993289
		Sub-total				0.997763
	Transfer Details	Significant Findings	147	0.986577	147	0.986577
		Procedure and treatment	63	0.422819	63	0.422819
		Patient immediate condition	127	0.852349	127	0.852349
		Reason for referral/transfer	149	1	149	1
		Sub-total				0.815436
	Clinical Information	Service	149	1	149	1
		Hospital	149	1	149	1
		Type of transportation and required monitoring during transport	74	0.496644	74	0.496644
		Date	148	0.993289	148	0.993289
		Sub-total				0.872483
	Referring health care provider		147	0.986577	147	0.986577
	Counter referral		0	0	0	0
	Legend	Abbreviation
		DH = District Hospital
		Description
		The above table describe the district hospital DH2 form completeness assessment whereby column B and C are variables/contents of the district hospital DH2 form.
		Column D caracterise the number or count of YES which determine a completed variable in hospital DH2.
		Column E caracterise the percentage of completed variables in the hospital DH2.
		Column F represent the total number of completed variables while column G is the average percentage of completeness with conditional formating colored from green being completed at the maximun lighting up to yellow as the percentage decrease, finally to red representing lower percetange. The subtotal in between represent a groupimg of similar variables which is represented in the manuscript (tabl…
